# Supplementary material for: Negative Autogenous Control of the Master Type III Secretion System Regulator HrpL in Pseudomonas syringae
Source: mBio. 2017 Jan 24;8(1):e02273-16. doi: 10.1128/mBio.02273-16 (PMC5263251; doi:10.1128/mBio.02273-16)
Supplement: DATA SET S1 [file mbo002173158sd1.xlsx]

## Sheet: Data 1
Data 1 - RNA-seq data (reads, normalised expression values and fold changes) for selected T3SS genes in DC3000 wild-type and ΔhrpL transcriptomes in hrp­inducing conditions
	Gene			Chromosome region (AE016853)		Feature length	Unique reads		Normalized expression values		WT - Normalized mean	Unique reads		Normalized expression values		ΔhrpL - Normalized mean	ΔhrpL vs. WT
Functional class		Locus tag (NC_004578.1)	Protein function	Start	End		WT rep. A	WT rep. B	WT rep. A	WT rep. B		ΔhrpL rep. A	ΔhrpL rep. B	ΔhrpL rep. A	ΔhrpL rep. B		Fold change in Normalized means	FDR-corrected p-value
Sigma factor	hrpL	PSPTO_1404	T3SS σ factor	1542788	1543392	605	258	271	88.2558	113.024	100.64	39	52	12.9302	16.3744	14.6523	-6.86854	5.76898e-10
	hrpL (5')	PSPTO_1404		1542813	1542862	50	18	28	57.97	78.0779	68.0239	35	50	192.778	135.366	164.072	2.41197	4.57032e-06
	hrpL (ORF)	PSPTO_1404		1542987	1543086	100	17	19	32.8497	31.7889	32.3193	0	0	0	0	0	#DIV/0!	5.69191e-09
Structural	hrcC	PSPTO_1389	T3SS outer-membrane ring	1528840	1530989	2150	741	748	72.9548	86.346	79.6504	29	41	2.89848	3.77605	3.33727	-23.867	4.93583e-27
	hrcN	PSPTO_1400	T3SS ATP-ase	1537029	1538428	1400	349	321	54.7839	60.8247	57.8043	20	16	3.24265	2.40631	2.82448	-20.4655	1.6159e-21
	hrcV	PSPTO_1402	T3SS inner-membrane ring	1539401	1541538	2138	466	485	47.6647	59.5219	53.5933	52	50	5.20221	4.57816	4.89018	-10.9594	1.30347e-13
	hrpA1	PSPTO_1381	T3SS pilus subunit	1524231	1524622	392	2086	2153	833.755	1417.86	1125.81	51	39	25.2061	18.5697	21.8879	-51.4352	0.00298056
Translocated	hrpK1	PSPTO_1405	Harpin	1543429	1545821	2393	1520	1533	127.427	147.435	137.431	836	1027	71.3384	81.6214	76.4799	-1.79696	6.4215e-06
	hrpW1	PSPTO_1373	Harpin	1509390	1510714	1325	1099	1285	164.668	239.126	201.897	23	19	3.74322	2.92361	3.33341	-60.5678	2.9837e-06
	hrpZ1	PSPTO_1382	Harpin	1524628	1525790	1163	5738	5855	768.972	1272.47	1020.72	73	86	12.5885	13.8608	13.2246	-77.1831	0.00127888
	avrE1	PSPTO_1377	Effector	1514116	1519553	5438	320	289	13.63	15.9797	14.8049	123	140	4.78756	5.04682	4.91719	-3.01084	0.0240612
	avrPto1	PSPTO_4001	Effector	4514766	4515310	545	675	546	223.572	248.34	235.956	36	37	13.2718	12.7268	12.9993	-18.1515	2.64988e-67
	hopM1	PSPTO_1375	Effector	1511411	1513599	2189	890	873	85.4766	98.8311	92.1539	91	74	8.50018	6.43017	7.46518	-12.3445	4.38303e-31
Regulatory	hrpR	PSPTO_1379	Enhancer binding protein	1522239	1523233	995	386	338	81.1329	84.6183	82.8756	401	382	80.417	73.2563	76.8366	-1.07859	0.946685
	hrpS	PSPTO_1380	Enhancer binding protein	1523229	1524187	959	147	136	33.8184	39.4733	36.6458	229	226	47.087	45.2191	46.153	1.25944	0.601068
	hrpV	PSPTO_1391	Post-translational regulator	1531142	1531551	410	740	185	311.275	113.418	212.347	49	56	23.1059	25.4745	24.2902	-8.74207	0.366481
	hrpG	PSPTO_1388	Post-translational regulator	1528407	1528888	482	268	255	116.701	136.298	126.5	6	4	2.66642	2.21193	2.43918	-51.8616	3.69804e-34
	hrpJ	PSPTO_1403	Secretion regulator	1541488	1542644	1157	279	216	53.2875	50.9208	52.1041	16	34	2.95848	5.68682	4.32265	-12.0537	1.85661e-17

## Sheet: Data 2
Data 2 - Peptide transitions analysed by MRM-MS
Protein name	Peptide transition	ID	Q1 m/z precursor ion	Q3 m/z product ion	Retention time (min)	Collision energy (eV)	A/IS
HrpL	QPSSSAGIR	QPSS	451.7	677.35	7.5	24.9	A
HrpL	QPSSSAGIR*	QPSS-IS	456.7	687.35	7.5	24.9	IS
HrpA1	ISATATNAK-1a	ISATa	438.7	763.39	7.4	24.3	A
HrpA1	ISATATNAK-1b	ISATb	438.7	676.36	7.4	24.3	A
HrpA1	LTNLGNSAVGGVGGALQGVNTVASNATLQK1a	LTNLa	937.8	832.5	26.6	31	A
HrpA1	LTNLGNSAVGGVGGALQGVNTVASNATLQK1b	LTNLb	937.8	931.5	26.6	31	A
HrpZ1	AQFPTR-2y3	AQFPa	360.195	373.219	8.6	21.8	A
HrpZ1	AQFPTR-2y4	AQFPb	360.195	520.288	8.6	21.8	A
HrpZ1	SANSIDDITASLDK-2y9	SANSa	725.357	977.479	20.9	35	A
HrpZ1	SANSIDDITASLDK-2y10	SANSb	725.357	1090.56	20.9	35	A
AvrPto1	HQLAESAGVPR-2a	HQLAa	582.8	899.49	8.1	33.66	A
AvrPto1	HQLAESAGVPR*-2a	HQLAa-IS	587.8	909.49	8.1	33.66	IS
AvrPto1	HQLAESAGVPR-2c	HQLAb	582.8	786.4	8.1	33.66	A
AvrPto1	HQLAESAGVPR*-2c	HQLAb-IS	587.8	796.4	8.1	33.66	IS
AvrPto1	VSNNSGDEDNVTSSQLLSVR-4a	VSNN	1061	990.55	16.5	51.7	A
AvrPto1	VSNNSGDEDNVTSSQLLSVR*-4a	VSNN-IS	1066	1000.55	16.5	51.7	IS
HopP1	GQLNAATTNVNGK-2y7	GQLNa	644.336	733.384	8.2	32.1	A
HopP1	GQLNAATTNVNGK-2y8	GQLNb	644.336	804.421	8.2	32.1	A
HopP1	NSNSLPIDFSSLSAK-2y10	NSNS	790.402	1064.56	26	37.3	A
RpoD	FGAVSDQMEITR-1a	FGAVa	677.3	979.44	15	34.8	A
RpoD	FGAVSDQMEITR-1b	FGAVb	677.3	1078.51	15	34.8	A
RpoD	IPVHMIETINK-4a	IPVHa	472.8	635.31	16	33.5	A
RpoD	IPVHMIETINK-4b	IPVHb	472.8	734.38	16	33.5	A
Lon	TSLAESIANATNR-2a	TSLAa	674.3	846.44	16.8	34.7	A
Lon	TSLAESIANATNR-2b	TSLAb	674.3	1046.52	16.8	34.7	A
Retn = retention time, CE = collision energy; A = analyte; IS = internal standard; *= heavy amino acid residue
